# Supplementary material for: Using infective mosquitoes to challenge monkeys with Plasmodium knowlesi in malaria vaccine studies
Source: Malar J. 2014 Jun 3;13:215. doi: 10.1186/1475-2875-13-215 (PMC4070636; doi:10.1186/1475-2875-13-215)
Supplement: Additional file 1 — Experiments 1 to 5 of mosquito survival after P. knowlesi infection. Description of data: This spreadsheet provides the mosquito species, donor monkey parasitaemia, total number of mosquitoes alive, and the oocyst and sporozoite dissection results for five separate experiments. [file 1475-2875-13-215-S1.xlsx]

## Sheet: exp 1 to 5 data 
	exp 1	mosquito type	donor monkey parasitemia %	# live mosquitoes day 0	day 4	day 7	# mosquitoes Dissected Day 7	day 14		fraction with oocysts day 7	mean oocyst day 7	sd oocyst day 7	fraction with spz day 14	mean spz grade day 14	sd spz grade day 14
	exp 1	An. dirus	2	200	180	175	10	110		2/10	100	210.819	0/7	0	0
	exp 1	An. dirus X	2	40	30	30	5	15		2/5	3.6	6.50385	0/5	0	0
	exp 1	An. freeborni	2	110	95	65	5	9		0/5	0	0	nd
	exp 1	An. gambiae	2	130	115	110	5	5		0/5	0	0	nd
	exp 1	An. dirus	12	440	430	405	14	123		14/15	466.667	129.099	8/8	3.75	0.46291
	exp 1	An. dirus X	12	220	190	170	4	25		4/5	70	44.7214	2/3	2.33333	2.08167
	exp 1	An. freeborni	12	100	90	40	5	3		5/5	86	21.9089	nd
	exp 1	An. gambiae	12	180	140	100	12	0		11/12	70.3333	38.3105	nd
	exp 2	mosquito type	donor monkey parasitemia %	# live mosquitoes day 0	day 2	day 4	day 6	# mosquitoes Dissected Day 7	day 8	day 10	day 13	# mosquitoes Dissected Day 14	day 15		fraction with oocysts day 7	mean oocyst day 7	sd oocyst day 7	fraction with spz day 14	mean spz grade day 14	sd spz grade day 14
	exp 2	An. cracens	0	55	55	54	51	0	50	50	48	0	48
	exp 2	An. dirus	0	310	302	288	278	0	262	257	251	0	241
	exp 2	An. gambiae	0	310	302	282	253	0	223	205	190	0	176
	exp 2	An. stevensi	0	628	599	532	489	0	450	405	316	0	261
	exp 2	An. dirus	0.2	140	138	136	130	10	117	113	90	10	76		8/10	6.9	6.91938	8/10	1.4	0.966092
	exp 2	An. gambiae	0.2	140	139	134	128	10	111	97	89	10	71		2/10	1.1	2.84605	0/10	0	0
	exp 2	An. stevensi	0.2	240	229	197	181	10	152	127	92	10	59		6/10	1.6	1.64655	0/10	0	0
	exp 2	An. cracens	2.6	40	40	40	40	10	29	29	20	10	4		9/10	73.5	31.8023	6/10	2.1	1.85293
	exp 2	An. dirus	2.6	140	140	139	136	10	122	120	39	10	19		10/10	81.5	19.1558	10/10	2.7	1.33749
	exp 2	An. gambiae	2.6	140	135	126	109	10	93	86	79	10	58		4/10	5.5	10.3521	2/10	0.2	0.421637
	exp 2	An. stevensi	2.6	269	266	242	218	13	178	136	80	10	34		11/13	47.1538	40.476	0/10	0	0
	exp3	mosquito type	donor monkey parasitemia %	# live mosquitoes day 0	day 2	day 4	day 6	day 8	# mosquitoes Dissected Day 8	day 10	day 12	day 14		fraction with oocysts day 8	mean oocyst day8	sd oocyst day8	fraction with spz day 14	mean grade spz day 14	sd grade spz day 14
	exp3	An. cracens	0	68	63	59	53	52	0	51	49	47
	exp3	An. dirus X	0	33	33	33	25	24	0	24	24	24
	exp3	An. dirus	0	38	37	36	34	34	0	33	33	33
	exp3	An. cracens	9.9	176	157	134	127	121	5	97	72	54		4/5	52	59.3296	11/15	2.86667	1.84649
	exp3	An. dirus X	9.9	135	133	130	107	91	5	68	56	47		3/5	60	65.192	13/15	3.2	1.74028
	exp3	An. dirus	9.9	118	116	106	103	99	5	70	30	22		5/5	180	27.3861	8/10	3	1.82574
	exp3	An. cracens	11.6	184	153	119	111	106	5	90	63	48		5/5	57	32.3265	11/15	3.06667	2.05171
	exp3	An. dirus X	11.6	127	125	116	106	95	5	82	73	71		5/5	146	102.859	11/15	2.33333	1.98806
	exp3	An. dirus	11.6	124	123	95	87	85	5	64	34	27		5/5	140	41.833	15/15	4	0.92582
	exp 4	mosquito type	donor monkey parasitemia %	# live mosquitoes day 0	day 2	day 4	day 6	# mosquitoes Dissected Day 7	day 8	day 10	day 12	day 14		fraction with oocysts day 7	mean oocyst day 7	sd oocyst day 7	fraction with spz day 14	mean spz grade day 14	sd spz grade day 14
	exp 4	An. dirus	0	43	43	43	41	0	41	40	39	38
	exp 4	An. dirus X	0	50	40	27	22	0	19	17	14	12
	exp 4	An. cracens	0.3	35	32	30	30	3	26	24	21	21		3/3	25.3333	11.0151	5/5	3.2	1.30384
	exp 4	An. dirus	0.3	55	55	52	51	3	47	43	37	33		3/3	20	6.08276	5/5	3.2	0.83666
	exp 4	An. dirus X	0.3	50	45	39	36	3	26	22	13	10		3/3	4	2.64575	nd
	exp 4	An. cracens	4.2	35	27	24	22	3	17	17	15	11		3/3	44	5.2915	5/5	3.8	0.83666
	exp 4	An. dirus	4.2	103	101	99	97	6	90	86	49	40		3/3	500	0	5/5	4.2	0.447214
	exp 4	An. dirus X	4.2	55	45	37	35	3	29	24	17	11		3/3	46.6667	5.7735	5/5	2.8	1.09545
	exp 5	mosquito type	donor monkey parasitemia %	# live mosquitoes day 0	day 2	day 4	day 6	day 8	# mosquitoes Dissected Day 8	day 10	day 12	day 14		fraction with oocysts day 8	mean oocyst day 8	sd oocyst day 8	fraction with spz day 14	mean spz grade day 14	sd spz grade day 14
	exp 5	An. dirus	0	169	146	136	131	129	12	117	114	111		0/12
	exp 5	An. dirus	0.2	85	74	67	65	64	6	54	54	52		5/6	1.5	1.04881	26/35	1.68571	1.36708
	exp 5	An. dirus	2	55	51	46	44	43	6	32	14	11		5/6	75	41.833	2/2	3.5	0.707107
